# Supplementary material for: Guidelines for information about therapy experiments: a proposal on best practice for recording experimental data on cancer therapy
Source: BMC Res Notes. 2012 Jan 6;5:10. doi: 10.1186/1756-0500-5-10 (PMC3285520; doi:10.1186/1756-0500-5-10)
Supplement: Additional file 1 — The GIATE checklist version 0.1 is included as an additional file. It is noted that the file contains links to terms belonging to different ontologies. Some of these terms belong to the NCI thesaurus and were extracted from the GIATE classification scheme. These terms are provided as a guideline but are not considered part of the GIATE checklist. The terms will be exploited during the development of the GIATE ontology. -- GIATE checklist version 0.1. [file 1756-0500-5-10-S1.XLSX]

## Sheet: Sheet1
0	GIATE CHECKLIST
0.1	Title	[dc:title]	GIATE checklist
0.2	Description	[dc:description]	List of information elements for the Guidelines for Information About Therapy Experiments.
0.3	Creator	[dc:creator]	May Yong
0.3.1	Creator's email		m.yong@ucl.ac.uk
0.4	Creator	[dc:creator]	Alejandra Gonzalez-Beltran
0.4.1	Creator's email		a.beltran@ucl.ac.uk
0.5	Creator	[dc:creator]	Richard Begent
0.5.1	Creator's email		r.begent@ucl.ac.uk
0.6	Publisher	[dc:publisher]
0.7	Contributor	[dc:contributor]
0.8	Source	[dc:source]
0.9	Date	[dc:date]	2011-03-18
0.1	Created
0.11	Issued
0.12	Modified
0.13	Version		0.1
1	Therapeutic Investigation Design
1.1	Goal of the experiment		One line maximum indicating the main objective of the experiment
1.2	Description of the experiment		A brief description of the experiment (e.g. the abstract of a related publication)
1.3	Therapy type		A brief description of the type of therapy, e.g. antibody therapy, photodynamic therapy, etc.
1.4	Keywords		List of relevant keywords for the experiment
1.5	Experimental factors		The parameters or conditions tested (e.g. safety)
1.6	Conclusions
	<one or more>
1.6.1	Investigation conclusion		Brief explanation of the investigation conclusion.
1.6.2	Model		Model to which the conclusion is related.
	<end of one or more>
1.7	Molecular Target (or Target)
1.7.1	Name of the target		The common name of the molecule used as a target
1.7.2	Molecule type		The molecule type of the target (e.g. protein, organic chemical including lips, carbohydrates and nucleic acids, small molecules or a combination of these)
	<one or more>
1.7.3	Resource database		One or more (resource database, accession number, version number) where the target can be found. The version number is optional but will be useful when considering different versions of a single database.
	Accession number
	Version number (optional)
	URL		Uniform resource locator for the resource database and accession number pair.
	<end of one or more>
1.7.4	Ligand-binding domain		Indicate the ligand binding domain of the target molecule.
1.7.5	Physical location		Describe the physical location of the molecule.
1.7.6	Simplified Molecular Input Line Entry (SMILE)		Indicate SMILE corresponding to the molecular target, if its type is a small molecule.
1.8	Therapeutic Agent (or Agent)
1.8.1	Name of the agent		Indicate the commmon name of the molecule used as agent
1.8.2	Molecule type		The molecule type of the agent (e.g. protein, organic chemical, small molecules or nanoparticle).
	<one or more>
1.8.3	Resource database		One or more (resource database, accession number, version number) where the target can be found. The version number is optional but will be useful when considering different versions of a single database.
	Accession number
	Version number (optional)
	URL		Uniform resource locator for the resource database and accession number pair.
	<end of one or more>
1.8.4	Expression technologies	ncit:C19132	Indicate the expression technology used for the agent, when the agent's type is an antibody.
1.8.5	Post-translational modification type		If the agent is a protein, indicate any chemical modification after translation.
1.8.6	Post-translational modification physical location		If the agent is a protein, indicate the location of any chemical modification after translation.
1.8.7	Components of the agent
	<zero or more>
1.8.7.1	Component name		Indicate the name of the component. Note: components may have a hierarchy of other components forming them.
1.8.7.2	Molecule type of the component		The molecule type of the component (e.g. protein, organic chemical including lips, carbohydrates and nucleic acids, small molecules or a combination of these)
	<one or more>
1.8.7.3	Resource database		One or more (resource database, accession number, version number) where the target can be found. The version number is optional but will be useful when considering different versions of a single database.
	Accession number
	Version number (optional)
	URL		Uniform resource locator for the resource database and accession number pair.
	<end of one or more>
	<end of zero or more>
2	MOLECULAR MODEL
2.1	Name		Indicate the name of the molecular model.
2.2	Experiment design
2.2.1	Protocol		Provide details on the experiment protocol.
2.2.2	Dose regimen		Indicate properties about the dose regimen.
2.2.2.1	Agent		Specify the agent relevant to the dose regimen.
2.2.2.2	Dose value	ncit:C25488	Indicate the value of the dose.
2.2.2.3	Dose unit	ncit:C25709	Indicate the unit of the dose.
2.2.2.4	Frequency		Specify the frequency with which the dose is given.
2.2.2.5	Administrative method	ncit:C38114	Indicate the method of dose administration.
2.3	Bond study		Indicate a bond study per protocol and dose regimen pair.
2.3.1	Participants		Indicate the participants of the bond study.
2.3.2	Affinity value	ncit:C20604	Indicate the affinity value for the bond study.
2.3.3	Affinity unit	ncit:C25709	Indicate the affinity unit corresponding to the affinity value above.
2.3.4	Avidity value	ncit:C16297	Indicate the avidity value for the bond study.
2.3.5	Avidity unit	ncit:C25709	Indicate the avidity unit corresponding to the avidity value above.
2.3.6	Time point		Indicate the time point used for the bond study.
2.4	Agent distribution	ncit:C49664	Depends on protocol and dose regime
2.4.1	Concentration value		Inidcate the concentration value.
2.4.2	Concentration unit	ncit:C25709	Indicate the unit for the concentration value above.
2.4.3	Distribution value		Indicate the value of the agent distribution.
2.4.4	Distribution unit	ncit:C25709	Indicate the unit for the agent distribution value.
2.4.5	Volume value		Indicate the value of the volume.
2.4.6	Volume unit	ncit:C25709	Indicate the unit of the volum
2.4.7	Stability value	ncit:C54072	Indicate the stability value.
2.4.8	Stability unit	ncit:C25709	Indicate the stability unit
2.4.9	Time point		Indicate the time point or time points for the agent distribution measurements.
	Relevant MIBBI checklists:		MIMIx
	Relevant terminologies/ontologies		Gene ontology
3	CELLULAR MODEL
3.1	Name		Indicate the name of the cellular model.
3.2	Pathology		Describe the pathology considered.
3.3	Activity status		Specify the activity status.
3.4	Cell culture conditions		Describe the cell culture conditions.
3.5	Genetic/epigenetic profile
3.5.1	Germline mutations		Indicate the germline mutations relevant for the disease being investigated.
3.5.2	Somatic mutations		Describe the somatic mutations relevant to the disease being investigated.
3.5.3	Epigenetic silencing		Include a description of the epigenetic silencing.
3.5.4	Gene expression		Information about gene expression.
3.5.4.1	Fold changes		Describe the fold changes.
3.5.4.2	Assay type		Describe the assay type, for example microarray type or next generation sequencing type.
3.6	Experiment design
3.6.1	Protocol	[ncit:C70817]	Provide details on the experiment protocol.
3.6.2	Intent		Indicate the intent of the experiment.
3.6.3	Dose regimen	[ncit:C71137]	Indicate properties about the dose regimen.
3.6.3.1	Agent		Specify the agent relevant to the dose regimen.
3.6.3.2	Dose value	ncit:C25488	Indicate the value of the dose.
3.6.3.3	Dose unit	ncit:C25709	Indicate the unit of the dose.
3.6.3.4	Frequency		Specify the frequency with which the dose is given.
3.6.3.5	Administrative method	ncit:C38114	Indicate the method of dose administration.
3.7	Agent distribution study	[ncit:C49664]	Include the following information items to describe how the agent is distributed in the cellular model.
3.7.1	Corresponding experiment design
3.7.2	Concentration value	[ncit:C41185]	Inidcate the concentration value.
3.7.3	Concentration unit	[ncit:C25709]	Indicate the unit for the concentration value above.
3.7.4	Volume value	[ncit:C25335]	Indicate the volume value.
3.7.5	Volume unit	[ncit:C25709]	Indicate the volume unit.
3.7.6	Effect	[ncit:C38032]	Indicate the effect.
3.7.7	Cytotoxicity	[ncit:C35500]	Indicate the cytotoxicity.
3.7.8	Repair	[ncit:C53605]	Indicate the repair.
3.7.9	Time point		Indicate the time point(s).
3.8	Target distribution study	[ncit:C49664]
3.8.1	Concentration value		Inidcate the concentration value.
3.8.2	Concentration unit	[ncit:C25709]	Indicate the unit for the concentration value above.
3.8.3	Volume value	[ncit:C25335]	Indicate the volume value.
3.8.4	Volume unit	[ncit:C25709]	Indicate the volume unit.
3.8.5	Stability	[ncit:C54072]	Indicate the stability of the distribution.
3.8.6	Elimination half life	[ncit:C70915]	Indicate the elimination half life parameter.
3.8.7	Rate of replacement		Indicate the rate of replacement.
	Relevant MIBBI checklists		MIACA
			MIAME
	Relevant terminologies/ontologies		Gene ontology
4	ANIMAL MODEL
4.1	Name		Indicate the name of the animal model.
4.4	Organism		Indicate details about the organism
4.4.1	Species name		Specify the species name.
4.4.2	Strain description		Provide a description of the strain.
4.2	Phenotype Description		Describe the phenotyping information of the animal.
4.3	Developmental stage		Describe the developmental stage of the animal.
4.4.3	Target Homology with Human		Describe the target homology of the animal with human.
4.6.1	Animal Disease
	Xenograft		Indicate the cell line of the xenograft if relevant.
4.5	Genetic/epigenetic profile
4.5.1	Germline mutations		Indicate the germline mutations relevant for the disease being investigated.
4.5.2	Somatic mutations		Describe the somatic mutations relevant to the disease being investigated.
4.5.3	Epigenetic silencing		Include a description of the epigenetic silencing.
4.5.4	Gene expression		Information about gene expression.
4.5.4.1	Fold changes		Describe the fold changes.
4.5.4.2	Assay type		Describe the assay type, for example microarray type or next generation sequencing type.
4.6	Experiment design
4.6.1	Protocol		Provide details on the experiment protocol.
4.6.2	Intent		Indicate the intent of the experiment.
4.6.3	Dose regimen		Indicate properties about the dose regimen.
4.6.4	Agent		Specify the agent relevant to the dose regimen.
4.6.5	Dose value	ncit:C25488	Indicate the value of the dose.
4.6.6	Dose unit	ncit:C25709	Indicate the unit of the dose.
4.6.7	Dose Frequency		Specify the frequency with which the dose is given.
4.6.8	Administrative method	ncit:C38114	Indicate the method of dose administration.
4.7	Target distribution study	ncit:C49664
4.7.1	Target/non-target tissue		Indicate if the target distribution study was performed in target or non-target tissues.
4.7.2	Pharmacologic Substance Target		Indicate the drug.
4.7.3	Target Quantity Log
4.7.3.1	Concentration value		Indicate the concentration value.
4.7.3.2	Concentration unit	ncit:C25709	Indicate the unit for the concentration value.
4.7.3.3	Distribution value		Indicate the distribution value.
4.7.3.4	Distribution unit	ncit:C25709	Indicate the unit of distribution.
4.7.3.5	Volume value	ncit:C25335	Indicate the volume value.
4.7.3.6	Volume unit	ncit:C25709	Indicate the unit of volume.
4.7.3.7	Stability value	ncit:C54072	Indicate the stability value.
4.7.3.8	Stability unit	ncit:C25709	Indicate the stability unit.
4.7.3.9	Elimination half life		Indicate the elimination-half life parameter.
4.7.3.10	Rate of replacement		Indicate the rate of replacement.
4.9	Pharmacokinetics study		The following information elements allow to describe the absortion, distribution, metabolism and elimination of drugs in the animal model.
4.9.1	Agent or agent component		Indicate the relevant agent or agent component for the PK study.
	Dose		Indicate the dose.
4.9.1	Target/non-target tissue		Indicate if the PK study is applied to target or non-target tissues.
4.9.2	Anatomy		Indicate the anatomy.
4.9.2	Quantity Log
4.9.2.1	Concentration value		Indicate the concentration value.
4.9.2.2	Concentration unit	ncit:C25709	Indicate the unit for the concentration value.
4.9.2.3	Volume value	ncit:C25335	Indicate the volume value.
4.9.2.4	Volume unit	ncit:C25709	Indicate the unit of volume.
4.9.2.5	Distribution value		Indicate the distribution value.
4.9.2.6	Distribution unit	ncit:C25709	Indicate the unit of distribution.
4.9.2.7	Elimination half life		Indicate the elimination-half life parameter.
4.9.2.8	Time point		Indicate the time point(s) for the pharmacokinetics study.
4.1	Pharmacodynamics study
4.10.1	Target/NonTarget Tissue		Indicate if the pharmacodynamics study is performed over target or non-target tissues.
4.10.2	Therapy in tissue		Indicate the therapy in tissue.
4.10.3	Anatomy		Indicate the relevant anatomy for the pharmacodynamics study.
4.10.4	Effect		Indicate the effect(s).
4.10.5	Cytotoxicity in tissue		Indicate the cytotoxicity
4.10.6	Repair in tissue		Indicate the repair.
4.10.7	Time point		Indicate the time point(s).
4.11	Therapy outcomes		If available, provide a summary of the therapy outcomes and per patient information.
4.11.1	Outcome		Include a brief description of the outcome of the therapy.
4.11.2	Response Assessment		Describe the assessment of response.
4.11.3	Qualitative evaluation		Indicate a qualitative evaluation of the therapy outcome.
4.11.4	Toxicity		Indicate the toxicity.
4.11.5	Survival Status		Indicate the survival status.
	Relevant MIBBI checklists		MIMPP
			MIAME
			MISFISHIE
	Other relevant data format/standards		OME-XML
5	CLINICAL MODEL
5.1	General Information
5.1.1	Name		Name assigned to the clinical trial
5.1.2	Number of patients		Total number of patients involved in the clinical trial. If the trial includes a classification of patients (e.g. with different diseases or eligibility criteria), this information should be indicated.
5.1.3	Phase		Indicate the phase of the trial. If the trial is a Randomised Controlled Trial, consider the CONSORT guidelines
5.1.4	Study design or type		Indicate the properties of the trial. For example, single or multiple centre, open label, non-comparative dose escalation, etc.
5.1.5	Objectives		Enumerate the objectives of the clinical trial. These might include primary and secondary objectives.
5.1.6	Endpoints		Indicate the clinical trial endpoints. For example, overall survival (OS), time to tumor progression (TTP), time to treatment failure (TTF).
5.1.7	Medical Condition		Specify the medical condition of the patients. As before, indicate if more than one medical condition is considered for the trial.
5.1.8	SNOMED Accession ID		Indicate the SNOMED Accession Identifier corresponding to the medical condition.
5.1.9	Eligibility Criteria	[ncti:c16112]	Describe the eligibility criteria for patients in this trial.
5.1.10	Exclusion Criteria	[ncti:c25370]	Describe the exclusion criteria for patients in this trial.
5.1.11	Minimum Anticipated Biological Effect Level (MABEL)		Indicate the minimum anticipated biological effect level (MABEL) parameter.
5.1.12	No Observed Adverse Effects Level (NOAEL)		Indicate the no observed adverse effects level (NOAEL) or highest safe dose from relevant animal model.
5.1.13	Conclusions		Conclusions of the clinical model study
5.2	Patient information		This section considers patient information. Depending on the trial and the level of detail intended, this information could be provided per patient or a summary information
5.2.1	Type of lymphoma		Indicate the type of lymphoma (per patient or overall).
5.2.2	Medical History		Include the medical history of the patients included in the trial. For example, prior radiotherapy, prior chemotherapy, prior auto
5.2.3	Treatment history for the lymphoma		Indicate what was the previous treatment applied for the lymphoma.
5.2.4	Family History		Describe the family history relevant to the disease.
5.2.5	Drug History		Describe the history of drugs taken by the patients.
5.3	Genetic/epigenetic profile
5.3.1	Germline mutations		Indicate the germline mutations relevant for the disease being investigated.
5.3.2	Somatic mutations		Describe the somatic mutations relevant to the disease being investigated.
5.3.3	Epigenetic silencing		Include a description of the epigenetic silencing.
5.3.4	Gene expression		Information about gene expression.
5.3.4.1	Fold changes		Describe the fold changes.
5.3.4.2	Assay type		Describe the assay type, for example microarray type or next generation sequencing type.
5.4	Experiment design
5.4.1	Protocol		Include a description of the protocol and ideally, provide the protocol file itself.
5.4.2	Dose regimen		Add the following information elements corresponding to the dose regimen.
5.4.2.1	Agent		Indicate the relevant agent for the dose regimen.
5.4.2.2	Dose Value	[ncit:C25488]	Indicate the dose value.
5.4.2.3	Dose Unit	[ncit:C25709]	Indicate the dose unit.
5.4.2.4	Dose Frequency		Indicate the frequency of the dose.
5.4.2.5	Administrative Method	[ncit:C38114]	Indicate the administrative method, e.g. intravenous.
	<One or more>
5.4.3	Dose regimen per patient		If available, provide the information on dose regimen per patient.
5.4.3.1	Administered Activity		Indicate the administrative activity.
5.4.3.2	Administered Acivity Escalation Values		If it is an escalation study, indicate the escalation values.
5.4.3.3	Administered Activity Escalation Units		If it is an escalation study, indicate the units of the escalation values.
5.4.3.4	Frequency		Indicate the frequency of dose.
5.4.3.5	Administrative Method	[ncit:C38114]	Indicate the administrative method, eg. Intravenous.
	<End of One or more>
5.5	Target distribution study	[ncit:C49664]
5.5.1	Target/non-target tissue		Indicate if the distribution of the target is measured over target or non-target tissue.
5.5.2	Quantity Log
5.5.2.3	Concentration value		Indicate the concentration value.
5.5.2.4	Concentration unit	[ncit:C25709]	Indicate the unit for the concentration value.
5.5.2.5	Distribution value		Indicate the distribution value.
5.5.2.6	Distribution unit	[ncit:C25709]	Indicate the unit of the distribution value.
5.5.2.7	Volume value	[ncit:C25335]	Indicate the value of the volume.
5.5.2.8	Volume unit	[ncit:C25709]	Indicate the volume unit.
5.5.2.9	Stability value	[ncit:C54072]	Indicate the value of the stability parameter.
5.5.2.10	Stability unit	[ncit:C25709]	Indicate the unit for the stability parameter.
5.5.2.11	Elimination half life		Indicate the elimination half-life parameter.
5.5.2.12	Rate of replacement		Indicate the rate of replacement.
5.6	Pharmacokinetics study		The following information elements allow to describe the absortion, distribution, metabolism and elimination of drugs in the clinical model. It corresponds to a specific dose regimen, which should have been described above.
5.6.1	Agent or agent component		Indicate the relevant agent or agent component for the study.
5.6.2	Study description		Brief description of the study.
5.6.3	Target/non-target tissue		Indicate if the pharmacokinetics study measures the fate of the substance administrated in target or non-target tissues.
5.6.4	Anatomy		Indicate the anatomy where the PK study is performed.
5.6.5	Quantity Log
5.6.5.1	Concentration value		Indicate the initial or steady-state concentration value of the agent or agent component in plasma.
5.6.5.2	Concentration unit	[ncit:C25709]	Indicate the unit for the concentration value.
5.6.5.3	Volume value	[ncit:C25335]	Indicate the value of the volume.
5.6.5.4	Volume unit	[ncit:C25709]	Indicate the volume unit.
5.6.5.5	Distribution value		Indicate the distribution value.
5.6.5.6	Distribution unit	[ncit:C25709]	Indicate the unit of the distribution value.
5.6.5.7	Elimination half life		Indicate the elimination half-life parameter.
5.6.5.8	Time point		Indicate the time point(s).
5.7	Pharmacodynamics study
5.7.1	Target/NonTarget Tissue		Indicate if the pharmacodynamics study is performed over target or non-target tissues.
5.7.2	Anatomy	[ncit:C12219]	Indicate the relevant anatomy for the pharmacodynamics study.
5.7.3	Effect	[ncit:C38032]	Indicate the effect(s).
5.7.4	Cytotoxicity	[ncit:C35500]	Indicate the cytotoxicity
5.7.5	Repair	[ncit:C53605]	Indicate the repair.
5.7.6	Time point		Indicate the time point(s).
5.8	Outcome study		If available, provide summary information as well as per patient information.
5.8.1	Response		Indicate the type of response.
5.8.2	Common toxicity adverse events grade	[ncit:C49704]	Indicate the grade of common toxicity adverse events.
5.8.3	Survival Status	[ncit:C28234]	Indicate the survival status.
	Relevant MIBBI checklists		MIfMRI
			MIAME
	Relevant EQUATOR checklists		CONSORT
	Relevant terminologies/ontologies		SNOMED CT
