# Supplementary material for: Guidelines for information about therapy experiments: a proposal on best practice for recording experimental data on cancer therapy
Source: BMC Res Notes. 2012 Jan 6;5:10. doi: 10.1186/1756-0500-5-10 (PMC3285520; doi:10.1186/1756-0500-5-10)
Supplement: Additional file 2 — The second additional file is the GIATE-TAB spreadsheet to be used in conjunction with the GIATE checklist, when compiling metadata about therapy experiments. -- GIATE-TAB spreadsheet. [file 1756-0500-5-10-S2.XLS]

## Sheet: GIATE Checklist Metadata
0	GIATE CHECKLIST
0.1	Title	[dc:title]	GIATE checklist
0.2	Description	[dc:description]	List of information elements for the Guidelines for Information About Therapy Experiments.
0.3	Creator	[dc:creator]	May Yong
0.3.1	Creator's email		m.yong@ucl.ac.uk
0.4	Creator	[dc:creator]	Alejandra Gonzalez-Beltran
0.4.1	Creator's email		a.beltran@ucl.ac.uk
0.5	Creator	[dc:creator]	Richard Begent
0.5.1	Creator's email		r.begent@ucl.ac.uk
0.6	Publisher	[dc:publisher]
0.7	Contributor	[dc:contributor]
0.8	Source	[dc:source]
0.9	Date	[dc:date]	2011-03-30
0.1	Created

## Sheet: Therapeutic Investigation
1	Therapeutic Investigation Design	[term]	Values
1.1	Goal of the experiment
1.2	Description of the experiment
1.3	Therapy type
1.4	Keywords
1.5	Experimental factors
1.6	Conclusions
	<one or more>
1.6.1	Investigation conclusion
1.6.2	Model
	<end of one or more>
	Comments
	Files/URLs
1.7	Molecular Target (or Target)	[term]	Target
1.7.1	Name of the target
1.7.2	Molecule type
	<one or more>
1.7.3	Resource database
	Accession number
	Version number (optional)
	URL
	<end of one or more>
1.7.4	Ligand-binding domain
1.7.5	Physical location
1.7.6	Simplified Molecular Input Line Entry (SMILE)
	Comments
	Files/URLs
1.8	Therapeutic Agent (or Agent)	[term]	Agent
			Value
1.8.1	Name of the agent
1.8.2	Molecule type		Protein
	<one or more>
1.8.3	Resource database		N/A
	Accession number
	Version number (optional)
	URL
	<end of one or more>
1.8.4	Expression technologies	ncit:C19132
1.8.5	Post-translational modification type
1.8.6	Post-translational modification physical location
	Comments
	Files/URLs
1.8.7	Components of the Agent	[term]	Component	Component
			Value	Value
	<zero or more>
1.8.7.1	Component name
1.8.7.2	Molecule type of the component		Protein	Other
	<one or more>
1.8.7.3	Resource database		DrugBank	N/A
	Accession number
	Version number (optional)
	URL
	<end of one or more>
	<end of zero or more>
	Comments
	Files/URLs
	Metadata Generation	[term]	Values
	Title	[dc:title]
	Description	[dc:description]
	Creator	[dc:creator]
	Creator	[dc:creator]
	Creator	[dc:creator]
	Publisher	[dc:publisher]
	Contributor	[dc:contributor]
	Source	[dc:source]
	Date	[dc:date]
	Created	[dc:date]
	Issued	[dc:date]
	Modified	[dc:date]

## Sheet: Molecular Model
2	MOLECULAR MODEL
2.1	Name
2.2	Experiment design
2.2.1	Protocol	[ncit:C70817]
2.2.2	Dose regimen	[ncit:C71137]
2.2.2.1	Agent
2.2.2.2	Dose value	[ncit:C25488]
2.2.2.3	Dose unit	[ncit:C25709]
2.2.2.4	Frequency	[ncit:C89081]
2.2.2.5	Administrative method	[ncit:C38114]
2.2.2.6	Following Dose Regimen	[ncit:C83222]
	Comments
	Files/URLs
2.3	Bond study
2.3.0	Corresponding experiment design
2.3.1	Participants
2.3.2	Affinity value	[ncit:C20604]
2.3.3	Affinity unit	[ncit:C25709]
2.3.4	Avidity value	[ncit:C16297]
2.3.5	Avidity unit	[ncit:C25709]
2.3.6	Time point
	Comments
	Files/URLs
2.4	Agent distribution study	[ncit:C49664
2.4.0	Corresponding experiment design
2.4.1	Concentration value	[ncit:C41185]
2.4.2	Concentration unit	[ncit:C25709]
2.4.3	Distribution value	[ncit:C70917]
2.4.4	Distribution unit	[ncit:C25709]
2.4.5	Volume value	[ncit:C25335]
2.4.6	Volume unit	[ncit:C44279]
2.4.7	Stability value	[ncit:C54072]
2.4.8	Stability unit	[ncit:C25709]
2.4.9	Time point
	Comments
	Files/URLs
	Metadata Generation	[term]	Values
	Title	[dc:title]
	Description	[dc:description]
	Creator	[dc:creator]
	Creator	[dc:creator]
	Creator	[dc:creator]
	Publisher	[dc:publisher]
	Contributor	[dc:contributor]
	Source	[dc:date]
	Date	[dc:date]
	Created	[dc:date]
	Issued	[dc:date]
	Modified	[dc:date]

## Sheet: Cellular Model
3	CELLULAR MODEL
3.1	Name
3.2	Pathology
3.3	Activity status
3.4	Cell culture conditions
3.5	Genetic/epigenetic profile
3.5.1	Germline mutations
3.5.2	Somatic mutations
3.5.3	Epigenetic silencing
3.5.4	Gene expression
3.5.4.1	Fold changes
3.5.4.2	Assay type
	Comments
	Files/URLs
3.6	Experiment design
3.6.1	Protocol	[ncit:C70817]
3.6.2	Intent
3.6.3	Dose regimen	[ncit:C71137]
3.6.3.1	Agent
3.6.3.2	Dose value	[ncit:C25488]
3.6.3.3	Dose unit	[ncit:C25709]
3.6.3.4	Frequency	[ncit:C89081]
3.6.3.5	Administrative method	[ncit:C38114]
3.6.3.6	Following dose regimen	[ncit:C83222]
	Comments
	Files/URLs
3.7	Agent distribution study	[ncit:C49664]
3.7.1	Corresponding experiment design
3.7.2	Concentration value	[ncit:C41185]
3.7.3	Concentration unit	[ncit:C25709]
3.7.4	Volume value	[ncit:C25335]
3.7.5	Volume unit	[ncit:C25709]
3.7.6	Effect	[ncit:C38032]
3.7.7	Cytotoxicity	[ncit:C35500]
3.7.8	Repair	[ncit:C53605]
3.7.9	Time point
	Comments
	Files/URLs
3.8	Target distribution study	[ncit:C49664]
3.8.1	Corresponding experiment design
3.8.2	Concentration value	[ncit:C41185]
3.8.3	Concentration unit	[ncit:C25709]
3.8.4	Volume value	[ncit:C25335]
3.8.5	Volume unit	[ncit:C25709]
3.8.6	Stability	[ncit:C54072]
3.8.7	Elimination half life	[ncit:C70915]
3.8.8	Rate of replacement
	Comments
	Files/URLs
	Metadata Generation	[term]	Values
	Title	[dc:title]
	Description	[dc:description]
	Creator	[dc:creator]
	Creator	[dc:creator]
	Creator	[dc:creator]
	Publisher	[dc:publisher]
	Contributor	[dc:contributor]
	Source	[dc:date]
	Date	[dc:date]
	Created	[dc:date]
	Issued	[dc:date]
	Modified	[dc:date]

## Sheet: Animal Model
4	ANIMAL MODEL
4.1	Name
	Comments
	Files/URLs
4.4	Organism
4.4.1	Species name
4.4.2	Strain description
4.2	Phenotype Description
4.3	Developmental stage
4.4.3	Target Homology with Human
4.6.1	Animal Disease
	Xenograft
	Comments
	Files/URLs
4.5	Genetic/epigenetic profile
4.5.1	Germline mutations
4.5.2	Somatic mutations
4.5.3	Epigenetic silencing
4.5.4	Gene expression
4.5.4.1	Fold changes
4.5.4.2	Assay type
	Comments
	Files/URLs
4.7	Experiment design
	Protocol	[ncit:C70817]
	Intent
	Dose regimen	[ncit:C71137]
	Agent
	Dose value	[ncit:C25488]
	Dose unit	[ncit:C25709]
	Dose Frequency	[ncit:C89081]
	Administrative method	[ncit:C38114]
	Following dose regimen	[ncit:C83222]
	Comments
	Files/URLs
4.8	Target distribution study	[ncit:C49664]
	Target/non-target tissue
	Pharmacologic Substance Target
	Target Quantity Log
	Concentration value	[ncit:C41185]
	Concentration unit	[ncit:C25709]
	Distribution value	[ncit:C70917]
	Distribution unit	[ncit:C25709]
	Volume value	[ncit:C25335]
	Volume unit	[ncit:C25709]
	Stability value	[ncit:C54072]
	Stability unit	[ncit:C25709]
	Elimination half life	[ncit:C70915]
	Rate of replacement	[ncit:C70915]
	Comments
	Files/URLs
4.9	Pharmacokinetics study	[ncit:C49663]
4.9.1	Agent or agent component
	Dose
4.9.1	Target/non-target tissue
4.9.2	Anatomy
4.9.2	Quantity Log
	Concentration value	[ncit:C41185]
	Concentration unit	[ncit:C25709]
	Volume value	[ncit:C25335]
	Volume unit	[ncit:C25709]
	Distribution value	[ncit:C70917]
	Distribution unit	[ncit:C25709]
	Elimination half life	[ncit:C70915]
	Time point
	Comments
	Files/URLs
4.1	Pharmacodynamics study	[ncit:C49662]
	Target/NonTarget Tissue
	Therapy in tissue
	Anatomy	[ncit:C12219]
	Effect	[ncit:C38032]
	Cytotoxicity in tissue	[ncit:C35500]
	Repair in tissue	[ncit:C53605]
	Time point
	Comments
	Files/URLs
	Therapy outcomes
	Corresponding experimental design
	Outcome
	Response Assessment
	Qualitative evaluation
	Toxicity
	Survival Status
	Comments
	Files/URLs
	Metadata Generation	[term]	Values
	Title	[dc:title]
	Description	[dc:description]
	Creator	[dc:creator]
	Publisher	[dc:publisher]
	Contributor	[dc:contributor]
	Source	[dc:source]
	Date	[dc:date]
	Created	[dc:date]
	Issued	[dc:date]
	Modified	[dc:date]

## Sheet: Clinical Model
5	Clinical Model	[term]	Model [1]
			Value
5.1	General Information
5.1.1	Name
5.1.2	Number of patients
5.1.3	Phase
5.1.4	Study design or type
5.1.5	Objectives
5.1.6	Endpoints
5.1.7	Medical Condition
5.1.8	SNOMED Accession ID
5.1.9	Eligibility Criteria	[ncit:C16112]
5.1.10	Exclusion Criteria
5.1.11	Minimum Anticipated Biological Effect Level (MABEL)
5.1.12	No Observed Adverse Effects Level (NOAEL)
	Conclusions
	Comments
	Files/URLs
5.2	Patient information		Patient [1]
			Value
5.2.1	Type of lymphoma.
5.2.2	Medical History
5.2.3	Treatment history for the lymphoma
	Prior chemotherapy
	Prior ASCT (Autologous stem cell transplant)
	Prior radiotherapy
	Time since last therapy
	Stage at therapy
	Bone marrow involvement
	Cause of death
5.2.4	Family History
5.2.5	Drug History
	Comments
	Files/URLs
	Genetic/Epigenetic Profile		Profile
			Value
	Corresponding Clinical Model
	Germline Mutations
	Somatic Mutations
	Epigenetic Silencing
	Gene Expression Fold Changes
	Comments
	Files/URLs
	Experiment Design		Design [1]
			Value
+	Model	[ncit:C70817]
	Protocol	[ncit:C70817]
	Dose Regimen	[ncit:C71137]
	Comments
	Files/URLs
	Dose Regimen Data Elements		Regimen [1]	Regimen [1]
			Value	Value
	Agent			CHT25
	Dose Value	[ncit:C25488]		MTD 1200 MBq/m2 + 10mg basiliximab
	Dose Unit	[ncit:C25709]		MBq/m2 + mg
	Frequency	[ncit:C89081]		Once (retreatment possible at > 4 weeks)
	Administrative Method	[ncit:C38114]		Slow intravenous infusion
	Following Dose Regimen	[ncit:C83222]		Potassium iodide 100mg tds 3 days before then 50mg bd 14 days
	Comments
	Files/URLs
	Dose Regimen Data Elements per Patient		Patient [1]
	Administered Activity
	Administered Acivity Escalation Values
	Administered Activity Escalation Units
	Frequency
	Administrative Method
	Following dose Regimen
	Dose
	Agent Distribution Study		Distribution Study [1]
	Agent Component
	Target/NonTarget Tissue		Target tissue (tumour)
	Organs of interest
	Time points
	Summary of results
	Target Distribution Study	[?]	Distribution Study (DS)
			Value
	Target/NonTarget Tissue
	Quantity Log
	Concentration Value	[ncit:C41185]
	Concentration Unit	[ncit:C25709]
	Distribution Value	[ncit:C70917]
	Distribution Unit	[ncit:C25709]
	Volume Value	[ncit:C25335]
	Volume Unit	[ncit:C25709]
	Stability Value	[ncit:C54072]
	Stability Unit	[ncit:C25709]
	Elimination Half Life	[ncit:C70915]
	Replacement Rate
	Comments
	Files/URLs
	Radiation Dosimetry Study
	Target/NonTarget Tissue		Non-target tissue		Target tissue (tumour)
	Target organs
	Software used
	Absorbed Radiation Unit
	Comments
	Files/URLs
5.6	Pharmacokinetics study
5.6.1	Agent or agent component
5.6.2	Dose regimen
5.6.3	Study description
5.6.4	Time points
5.6.5	Median clearance (50%)
	Median clearance (90%)
	Comments
	Files/URLs
5.6.5	Information Per Patient		Patient [1]
5.6.5.1	Dose
5.6.5.2	Type of exponential curve		biexponential
5.6.5.3	Exponential curve parameter(s)
	Exponential curve parameter(s)
5.6.5.4	Elimination Half-life per exponential curve parameter
	Elimination Half-life per exponential curve parameter
5.6.5.6	Clearance (50%)
	Clearance (90%)
	Comments
	Files/URLs
+	Pharmacodynamics Study Data Elements		PD Study [1]
+			Value
	Experiment Design
	Dose Regimen
	Target/NonTarget Tissue
	Anatomy	[ncit:C12219]
	Effect	[ncit:C38032]
	Cytotoxicity	[ncit:C35500]
	Repair	[ncit:C53605]
	Time point
	Comments
	Files/URLs
	Outcome Study		Outcome Study [Example]
			Value
	Experiment Design
	Dose Regimen
	Response	[ncit:C25755]
	Common Toxicity Adverse Events Grade	[ncit:C49704]
	Survival Status	[ncit:C28234]
	Comments
	Files/URLs
	Outcome Study per Patient Data Elements		Patient [1]
			Value
	Experiment Design
	Dose Regimen
	Best response	[ncit:C25755]	Progressive disease
	Common Toxicity Adverse Events Grade	[ncit:C49704]	Non Target Tissue
	Survival Status	[ncit:C28234]
	Platelet - Highest grade toxicity
	Neutrophils - Highest grade toxicity
	Comments
	Files/URLs
	Metadata Generation
	Title	[dc:title]
	Description	[dc:description]
	Creator	[dc:creator]
	Creator	[dc:creator]
	Creator	[dc:creator]
	Publisher	[dc:publisher]
	Contributor	[dc:contributor]
	Source	[dc:source]
	Source	[dc:source]
	Source	[dc:source]
	Date	[dc:date]
	Created	[dc:date]
	Issued	[dc:date]
	Modified	[dc:date]
