# Supplementary material for: Guidelines for information about therapy experiments: a proposal on best practice for recording experimental data on cancer therapy
Source: BMC Res Notes. 2012 Jan 6;5:10. doi: 10.1186/1756-0500-5-10 (PMC3285520; doi:10.1186/1756-0500-5-10)
Supplement: Additional file 3 — The third additional file is the GIATE-TAB spreadsheet completed with metadata about the CHT-25 phase 1 trial. -- GIATE-TAB spreadsheet for the CHT-25 cancer therapy. [file 1756-0500-5-10-S3.XLS]

## Sheet: GIATE Checklist Metadata
0	GIATE CHECKLIST
0.1	Title	[dc:title]	GIATE checklist
0.2	Description	[dc:description]	List of information elements for the Guidelines for Information About Therapy Experiments.
0.3	Creator	[dc:creator]	May Yong
0.3.1	Creator's email		m.yong@ucl.ac.uk
0.4	Creator	[dc:creator]	Alejandra Gonzalez-Beltran
0.4.1	Creator's email		a.beltran@ucl.ac.uk
0.5	Creator	[dc:creator]	Richard Begent
0.5.1	Creator's email		r.begent@ucl.ac.uk
0.6	Publisher	[dc:publisher]
0.7	Contributor	[dc:contributor]
0.8	Source	[dc:source]
0.9	Date	[dc:date]	2011-03-30
0.1	Created

## Sheet: Therapeutic Investigation
1	Therapeutic Investigation Design	[term]	Values
1.1	Goal of the experiment		Find new treatments for Hodgkin and T-cell lymphoma due to the development of drug resistance in a proportion of patients
1.2	Description of the experiment		The investigation involves initially a phase one clinical trial.
1.3	Therapy type		Radioimmunotherapy
1.4	Keywords		Radioimmunotherapy, radiolabeled antibody, CHT25
1.5	Experimental factors		Safety and efficacy of RIT with CHT-25 in refractory CD25-positive HL and other CD25-positive lymphomas.
1.6	Conclusions
	<one or more>
1.6.1	Investigation conclusion		CHT-25 is well tolerated with 1,200 MBq/m2 administered radioactivity and shows clinical activity in patients who are refractory to conventional therapies.
1.6.2	Model		Clinical
	<end of one or more>
	Comments
	Files/URLs
1.7	Molecular Target (or Target)	[term]	Target		CITATION
					Authors	Waldmann TA, Goldman CK, Robb RJ, et a	Waldmann TA.
1.7.1	Name of the target		CD25 - Interleukin-2 receptor subunit alpha		Date of publication	1984	1986
1.7.2	Molecule type		Protein		Title of article	Expression of interleukin 2 receptors on activated human B cells.	The structure, function, and expression of interleukin-2 receptors on normal and malignant lymphocytes
	<one or more>
1.7.3	Resource database		UniProt		Journal / source name	J Exp Med	Science
	Accession number		P01589 (IL2RA_HUMAN)		Volume number	160	232
	Version number (optional)		130		Pages	1450–66	727–32
	URL		http://www.uniprot.org/uniprot/P01589		Peer review status
	<end of one or more>
1.7.4	Ligand-binding domain				DOI (or URL)	http://www.ncbi.nlm.nih.gov/pubmed?term=6092511	http://www.ncbi.nlm.nih.gov/pubmed?term=3008337
1.7.5	Physical location		Cell membrane		Pub Med Identifier	6092511	3008337
1.7.6	Simplified Molecular Input Line Entry (SMILE)		n/a
	Comments		55-kDa3 protein with three transmembrane protein chains that is induced on T-cell activation but is not found on B or T lymphocytes or monocytes in the resting state
	Files/URLs
1.8	Therapeutic Agent (or Agent)	[term]	Agent
			Value
1.8.1	Name of the agent		131-Iodine–labeled CHT-25 chimeric antibody
1.8.2	Molecule type		Antibody
	<one or more>
1.8.3	Resource database		N/A
	Accession number
	Version number (optional)
	URL
	<end of one or more>
1.8.4	Expression technologies	ncit:C19132	Murine-myeloma cell line transfected with plasmid-borne recombinant gene constructs
1.8.5	Post-translational modification type		N/A
1.8.6	Post-translational modification physical location		N/A
	Comments		Radiolabeled antibody
	Files/URLs
1.8.7	Components of the Agent	[term]	Component	Component		CITATION
			Value	Value		Authors	Adam T.
	<zero or more>					Date of publication	1989
1.8.7.1	Component name		CHT-25	Iodine-131		Title of article	Radioiodination for therapy
1.8.7.2	Molecule type of the component		Antibody	Other		Journal / source name
	<one or more>					Volume number
1.8.7.3	Resource database		DrugBank	N/A		Pages	244–5
	Accession number		DB00074			Peer review status
	Version number (optional)					DOI (or URL)	http://www.ncbi.nlm.nih.gov/pubmed/2764468
	URL		http://www.drugbank.ca/drugs/DB00074
	<end of one or more>
	<end of zero or more>
	Comments		chimeric antibody - generated from murine RFT5	N-Bromosuccinimide method radiolabeling
			Purity Value 98% - Method Ion Exchange	Conjugation method - radioiodination for therapy
			Reconstitution of antibody was done during radiolabeling using the N-Bromo-succinamide/L-tyrosine technique.
	Files/URLs
	Metadata Generation	[term]	Values
	Title	[dc:title]	Therepeutic investigation for CHT-25
	Description	[dc:description]	GIATE module for the therapeutic investigation for CHT-25, it includes a general description of the experiment, the target, the agent, and the agent components.
	Creator	[dc:creator]	May Yong
	Creator	[dc:creator]	Alejandra Gonzalez-Beltran
	Creator	[dc:creator]	Gairin Dancey
	Publisher	[dc:publisher]
	Contributor	[dc:contributor]
	Source	[dc:source]
	Date	[dc:date]	2011-03-30
	Created	[dc:date]
	Issued	[dc:date]
	Modified	[dc:date]

## Sheet: Molecular Model
2	MOLECULAR MODEL
2.1	Name
2.2	Experiment design
2.2.1	Protocol	[ncit:C70817]
2.2.2	Dose regimen	[ncit:C71137]
2.2.2.1	Agent		CHT25
2.2.2.2	Dose value	[ncit:C25488]
2.2.2.3	Dose unit	[ncit:C25709]
2.2.2.4	Frequency	[ncit:C89081]
2.2.2.5	Administrative method	[ncit:C38114]
2.2.2.6	Following Dose Regimen	[ncit:C83222]
	Comments
	Files/URLs
2.3	Bond study
2.3.0	Corresponding experiment design
2.3.1	Participants		CHT25 to CD25
2.3.2	Affinity value	[ncit:C20604]	1E + 10 M -1
2.3.3	Affinity unit	[ncit:C25709]	M -1
2.3.4	Avidity value	[ncit:C16297]
2.3.5	Avidity unit	[ncit:C25709]
2.3.6	Time point
	Comments		High affinity approximating IL-2 itself
	Files/URLs
2.4	Agent distribution study	[ncit:C49664
2.4.0	Corresponding experiment design
2.4.1	Concentration value	[ncit:C41185]
2.4.2	Concentration unit	[ncit:C25709]
2.4.3	Distribution value	[ncit:C70917]
2.4.4	Distribution unit	[ncit:C25709]
2.4.5	Volume value	[ncit:C25335]
2.4.6	Volume unit	[ncit:C44279]
2.4.7	Stability value	[ncit:C54072]
2.4.8	Stability unit	[ncit:C25709]
2.4.9	Time point
	Comments
	Files/URLs
	Metadata Generation	[term]	Values
	Title	[dc:title]	Therepeutic investigation for CHT-25
	Description	[dc:description]	GIATE module for the therapeutic investigation for CHT-25, it includes a general description of the experiment, the target, the agent, and the agent components.
	Creator	[dc:creator]	May Yong
	Creator	[dc:creator]	Alejandra Gonzalez-Beltran
	Creator	[dc:creator]	Gairin Dancey
	Publisher	[dc:publisher]
	Contributor	[dc:contributor]
	Source	[dc:date]
	Date	[dc:date]	2011-03-30
	Created	[dc:date]
	Issued	[dc:date]
	Modified	[dc:date]

## Sheet: Cellular Model
3	CELLULAR MODEL
3.1	Name
3.2	Pathology
3.3	Activity status
3.4	Cell culture conditions
3.5	Genetic/epigenetic profile
3.5.1	Germline mutations
3.5.2	Somatic mutations
3.5.3	Epigenetic silencing
3.5.4	Gene expression
3.5.4.1	Fold changes
3.5.4.2	Assay type
	Comments
	Files/URLs
3.6	Experiment design
3.6.1	Protocol	[ncit:C70817]
3.6.2	Intent
3.6.3	Dose regimen	[ncit:C71137]
3.6.3.1	Agent
3.6.3.2	Dose value	[ncit:C25488]
3.6.3.3	Dose unit	[ncit:C25709]
3.6.3.4	Frequency	[ncit:C89081]
3.6.3.5	Administrative method	[ncit:C38114]
3.6.3.6	Following dose regimen	[ncit:C83222]
	Comments
	Files/URLs
3.7	Agent distribution study	[ncit:C49664]
3.7.1	Corresponding experiment design
3.7.2	Concentration value	[ncit:C41185]
3.7.3	Concentration unit	[ncit:C25709]
3.7.4	Volume value	[ncit:C25335]
3.7.5	Volume unit	[ncit:C25709]
3.7.6	Effect	[ncit:C38032]
3.7.7	Cytotoxicity	[ncit:C35500]
3.7.8	Repair	[ncit:C53605]
3.7.9	Time point
	Comments
	Files/URLs
3.8	Target distribution study	[ncit:C49664]
3.8.1	Corresponding experiment design
3.8.2	Concentration value	[ncit:C41185]
3.8.3	Concentration unit	[ncit:C25709]
3.8.4	Volume value	[ncit:C25335]
3.8.5	Volume unit	[ncit:C25709]
3.8.6	Stability	[ncit:C54072]
3.8.7	Elimination half life	[ncit:C70915]
3.8.8	Rate of replacement
	Comments
	Files/URLs
	Metadata Generation	[term]	Values
	Title	[dc:title]	Cellular model for CHT-25
	Description	[dc:description]	GIATE module for the celullar model for CHT-25.
	Creator	[dc:creator]	May Yong
	Creator	[dc:creator]	Alejandra Gonzalez-Beltran
	Creator	[dc:creator]	Gairin Dancey
	Publisher	[dc:publisher]
	Contributor	[dc:contributor]
	Source	[dc:date]
	Date	[dc:date]	2011-03-30
	Created	[dc:date]
	Issued	[dc:date]
	Modified	[dc:date]

## Sheet: Animal Model
4	ANIMAL MODEL
4.1	Name
					CITATION
	Comments		There is no preclinical, anticancer data for CHT25 due to a lack of a suitable animal model; although rhesus monkeys share the same IL-2R epitope as humans, they are not suitable to be used in therapy studies.		Authors	Dancey G, Violet J, Malaroda A, Green AJ, Sharma SK, Francis R, Othman S, Parker S, Buscombe J, Griffin N, Chan PS, Malhotra A, Woodward N,Ramsay A, Ross P, Lister TA, Amlot P, Begent R, McNamara C.
	Files/URLs				Date of publication	2009-12-01
					Title of article	A Phase I Clinical Trial of CHT-25 a 131I-Labeled Chimeric Anti-CD25 Antibody Showing Efficacy in Patients with Refractory Lymphoma
					Journal / source name	Clin Cancer Res
4.4	Organism				Volume number	24
4.4.1	Species name				Pages	7701-7710
4.4.2	Strain description				Peer review status	peer-reviewed
4.2	Phenotype Description				DOI (or URL)	doi: 10.1158/1078-0432.CCR-09-1421
4.3	Developmental stage				Pub Med Identifier	20008855
4.4.3	Target Homology with Human
4.6.1	Animal Disease
	Xenograft
	Comments
	Files/URLs
4.5	Genetic/epigenetic profile
4.5.1	Germline mutations
4.5.2	Somatic mutations
4.5.3	Epigenetic silencing
4.5.4	Gene expression
4.5.4.1	Fold changes
4.5.4.2	Assay type
	Comments
	Files/URLs
4.7	Experiment design
	Protocol	[ncit:C70817]
	Intent
	Dose regimen	[ncit:C71137]
	Agent
	Dose value	[ncit:C25488]
	Dose unit	[ncit:C25709]
	Dose Frequency	[ncit:C89081]
	Administrative method	[ncit:C38114]
	Following dose regimen	[ncit:C83222]
	Comments
	Files/URLs
4.8	Target distribution study	[ncit:C49664]
	Target/non-target tissue
	Pharmacologic Substance Target
	Target Quantity Log
	Concentration value	[ncit:C41185]
	Concentration unit	[ncit:C25709]
	Distribution value	[ncit:C70917]
	Distribution unit	[ncit:C25709]
	Volume value	[ncit:C25335]
	Volume unit	[ncit:C25709]
	Stability value	[ncit:C54072]
	Stability unit	[ncit:C25709]
	Elimination half life	[ncit:C70915]
	Rate of replacement	[ncit:C70915]
	Comments
	Files/URLs
4.9	Pharmacokinetics study	[ncit:C49663]
4.9.1	Agent or agent component
	Dose
4.9.1	Target/non-target tissue
4.9.2	Anatomy
4.9.2	Quantity Log
	Concentration value	[ncit:C41185]
	Concentration unit	[ncit:C25709]
	Volume value	[ncit:C25335]
	Volume unit	[ncit:C25709]
	Distribution value	[ncit:C70917]
	Distribution unit	[ncit:C25709]
	Elimination half life	[ncit:C70915]
	Time point
	Comments
	Files/URLs
4.1	Pharmacodynamics study	[ncit:C49662]
	Target/NonTarget Tissue
	Therapy in tissue
	Anatomy	[ncit:C12219]
	Effect	[ncit:C38032]
	Cytotoxicity in tissue	[ncit:C35500]
	Repair in tissue	[ncit:C53605]
	Time point
	Comments
	Files/URLs
	Therapy outcomes
	Corresponding experimental design
	Outcome
	Response Assessment
	Qualitative evaluation
	Toxicity
	Survival Status
	Comments
	Files/URLs
	Metadata Generation	[term]	Values
	Title	[dc:title]	Animal model for CHT-25
	Description	[dc:description]	GIATE module for the animal model for CHT-25.
	Creator	[dc:creator]	Alejandra Gonzalez-Beltran
	Publisher	[dc:publisher]
	Contributor	[dc:contributor]
	Source	[dc:source]
	Date	[dc:date]	2011-03-30
	Created	[dc:date]
	Issued	[dc:date]
	Modified	[dc:date]

## Sheet: Clinical Model
5	Clinical Model	[term]	Model [1]		Model [2]	Model [3]	Model [Total]
			Value		Value	Value
5.1	General Information
5.1.1	Name		Phase I Trial of CHT25		Phase I Trial of CHT25	Phase I Trial of CHT25	Phase I Trial of CHT25
5.1.2	Number of patients		11		2	1	14
5.1.3	Phase		one
5.1.4	Study design or type		Single centre, open label, non-randomized, multiple dose escalation Phase I trial.
5.1.5	Objectives		Primary objectives: to determine and establish the toxicity profile and to identify the dose limiting toxicity (DLT); to establish the maximum tolerated dose (MTD) of radioimmunotherapy with 131I-CHT25 in patients with refractory IL-2R expressing lymphomas; to determine the pharmacokinetic profile in blood and urine of 131I-CHT25 in patients with IL-2R expressing lymphoma; to investigate localisa…
5.1.6	Endpoints		1) Toxicity of 131I-CHT25 described with the NCI Common Toxicity Criteria, version 2. 2) Dose limiting toxicity (DLT) and the Maximum Tolerated Dose (MTD) will be determined. 3) Pharmacokinetic profiles will be defined by meashing 131I levels with gamma counter and CHT25 levels by RIA and these will be correlated with toxicity and any tumour responses observed. 4) Antibody distribution and dosime…
5.1.7	Medical Condition		Hodgkin lymphoma		Peripheral T-cell lymphoma	Adult T-cell leukemia/lymphoma
5.1.8	SNOMED Accession ID		14537002		3172003	110007008
5.1.9	Eligibility Criteria	[ncit:C16112]	histologically confirmed lymphoma expressing CD25 on > 50% of tumor cells lymphoma refractory to prior therapy or relapsed after standard chemotherapy, age 18 y or older, measurable disease by computed tomography (CT), life expectancy of >= 3 mo, no serious comorbidities including HIV infection, WHO performance status of <= 2, bone marrow examination within 4 wk showing <=25% involvement by tumor…
5.1.10	Exclusion Criteria		previous anti-cancer therapy within 4 weeks, >25% bone marrow - lymphoma involvement, risk of pregnancy, HIV positive, severe respiratory disease, positive HAMA to CHT25, continuing side effects from previous therapies, lymphoma involving the brain, severe non-malignant systemic disease including heart failure, allergy to mouse protein, prior bone marrow transfusion or radiotherapy to > 25% of bo…		previous anti-cancer therapy within 4 weeks, >25% bone marrow lymphoma involvement, risk of pregnancy, HIV positive, severe respiratory disease, positive HAMA to CHT25, continuing side effects from previous therapies, lymphoma involving the brain, severe non-malignant systemic disease including heart failure, allergy to mouse protein, prior bone marrow transfusion or radiotherapy to > 25% of bone…	previous anti-cancer therapy within 4 weeks, >25% bone marrow lymphoma involvement, risk of pregnancy, HIV positive, severe respiratory disease, positive HAMA to CHT25, continuing side effects from previous therapies, lymphoma involving the brain, severe non-malignant systemic disease including heart failure, allergy to mouse protein, prior bone marrow transfusion or radiotherapy to > 25% of bone…
5.1.11	Minimum Anticipated Biological Effect Level (MABEL)		740 MBq/m2 - first responses		740 MBq/m2 - first responses	740 MBq/m2 - first responses
5.1.12	No Observed Adverse Effects Level (NOAEL)		370 MBq/m2 - lowest dose used, considered possible		370 MBq/m2 - lowest dose used, considered possible	370 MBq/m2 - lowest dose used, considered possible
	Conclusions		It was found that CHT25 has an important clinical activity in CD25 positive refractory lymphomas; it is relatively non-immunogenic with low toxicity at a non-myeloablative dose. Further studies are required to assess clinical effectiveness and these will be carried out in a Phase 2 trial.
	Comments		Early indication of efficacy		Early indication of efficacy	Early indication of efficacy
	Files/URLs
		6	CITATION
		6.1	Authors		Dancey G, Violet J, Malaroda A, Green AJ, Sharma SK, Francis R, Othman S, Parker S, Buscombe J, Griffin N, Chan PS, Malhotra A, Woodward N,Ramsay A, Ross P, Lister TA, Amlot P, Begent R, McNamara C.
		6.2	Date of publication		2009-12-01
		6.3	Title of article		A Phase I Clinical Trial of CHT-25 a 131I-Labeled Chimeric Anti-CD25 Antibody Showing Efficacy in Patients with Refractory Lymphoma
		6.4	Journal / source name		Clin Cancer Res
		6.5	Volume number		24
		6.6	Pages		7701-7710
		6.7	Peer review status		peer-reviewed
		6.8	DOI (or URL)		doi: 10.1158/1078-0432.CCR-09-1421
		6.9	Pub Med Identifier		20008855
5.2	Patient information		Patient [1]		Patient[2]	Patient [3]	Patient [4]	Patient [5]	Patient [6]	Patient [7]	Patient [8]	Patient [9]	Patient [10]	Patient [11]	Patient [12]	Patient [13]	Patient [14]
			Value		Value	Value	Value	Value	Value	Value	Value	Value	Value	Value	Value	Value	Value
5.2.1	Type of lymphoma.		Nodular sclerosing Hodgkin lymphoma		HTLV associated ATLL	Nodular Sclerosing Hodgkin Lymphoma	Nodular sclerosing Hodgkin lymphoma	Peripheral T-cell lymphoma	Nodular sclerosing HL	Nodular sclerosing HL	HTLV associated ATLL	Nodular sclerosing HL	Nodular sclerosing HL	Hodgkin lymphoma	Mixed cellularity HL	Nodular sclerosing HL	Hodgkin lymphoma
5.2.2	Medical History		n/a		n/a	n/a	n/a	n/a	n/a	n/a	n/a	n/a	n/a	n/a	n/a	n/a	n/a
5.2.3	Treatment history for the lymphoma
	Prior chemotherapy		3 prior lines therapy		1 prior line	5 lines chemotherapy	4 lines chemotherapy	2 lines chemotherapy	4 lines chemotherapy	8 lines chemotherapy	3 lines chemotherapy	4 lines chemotherapy	5 lines chemotherapy	3 lines chemotherapy	2 lines chemotherapy	3 lines chemotherapy	5 lines chemotherapy
	Prior ASCT (Autologous stem cell transplant)		Yes		No - comorbidity precluded	Yes	Yes	Yes	Yes	Yes	No	Yes	Yes	No - not achieved good enough response	No - comorbidity	No - not achieved good enough response	Yes
	Prior radiotherapy		Right supraclavicular fossa		Maxillary sinus and neck	No	Mediastinal	No	No	No	No	Left Mediastinal	Liver / Abdominal nodes	No	No	No	No
	Time since last therapy		2 years		11 months	10 months	10 months	10 months	1 year 8 months	1 month	3 months	8 months	4 months	5 months	7 months	2 months	2 months
	Stage at therapy		IV		IIAE	IV	IVB	IIA	IIIB	IIIB	IVB	IVB	IVB	IVB	IVB	IVA	IIB
	Bone marrow involvement		No		No	No	No	No	No	No	No	No	No	No	No	No	No
	Cause of death		Not known		Lymphoma leading to renal failure	Not known	Lymphoma	Lymphoma	Lymphoma	Treatment related sepsis	Lymphoma	Lymphoma	Sudden collapse	Lymphoma	N/A	N/A	Lymphoma
5.2.4	Family History		n/a		n/a	n/a	n/a	n/a	n/a	n/a	n/a	n/a	n/a	n/a	n/a	n/a	n/a
5.2.5	Drug History		n/a		n/a	n/a	n/a	n/a	n/a	n/a	n/a	n/a	n/a	n/a	n/a	n/a	n/a
	Comments
	Files/URLs
	Genetic/Epigenetic Profile		Profile
			Value
	Corresponding Clinical Model		N/A
	Germline Mutations		N/A
	Somatic Mutations		N/A
	Epigenetic Silencing		N/A
	Gene Expression Fold Changes		N/A
	Comments
	Files/URLs
	Experiment Design		Design [1]
			Value
+	Model	[ncit:C70817]	Human models described above Model[1], Model[2], Model[3]. Model[Total]
	Protocol	[ncit:C70817]	A Phase I trial of Radioimmunotherapy with intravenous 131-Iodine labelled Chimeric Monoclonal Antibody to the IL-2 receptor in patients with refractory IL-2 receptor expressing lymphomas
	Dose Regimen	[ncit:C71137]	Escalating study of Iodine-131 (370MBq/m2 - 2960MBq/m2) with a standard basiliximab dose of 10mg
	Comments
	Files/URLs
	Dose Regimen Data Elements		Regimen [1]	Regimen [1]
			Value	Value
	Agent		CHT25	CHT25
	Dose Value	[ncit:C25488]	MTD 1200 MBq/m2 + 10mg basiliximab	MTD 1200 MBq/m2 + 10mg basiliximab
	Dose Unit	[ncit:C25709]	MBq/m2 + mg	MBq/m2 + mg
	Frequency	[ncit:C89081]	Once (retreatment possible at > 4 weeks)	Once (retreatment possible at > 4 weeks)
	Administrative Method	[ncit:C38114]	Slow intravenous infusion	Slow intravenous infusion
	Following Dose Regimen	[ncit:C83222]	Potassium iodide 100mg tds 3 days before then 50mg bd 14 days	Potassium iodide 100mg tds 3 days before then 50mg bd 14 days
	Comments
	Files/URLs
	Dose Regimen Data Elements per Patient		Patient [1]		Patient [2]	Patient [3]	Patient [4]	Patient [5]	Patient [6]	Patient [7]	Patient [8]	Patient [9]	Patient [10]	Patient [11]	Patient [12]	Patient [13]	Patient [14]
	Administered Activity		Iodine-131		Iodine-131	Iodine-131	Iodine-131	Iodine-131	Iodine-131	Iodine-131	Iodine-131	Iodine-131	Iodine-131	Iodine-131	Iodine-131	Iodine-131
	Administered Acivity Escalation Values		370		370	370 and 740	740, 1480, 2220	740, 1480	740	1480,2220, 2960	740	740, 1480, 2220	1200	1200, 1200	1200, 1200	1480	1480
	Administered Activity Escalation Units		MBq/m2		MBq/m2	MBq/m2	MBq/m2	MBq/m2	MBq/m2	MBq/m2	MBq/m2	MBq/m2	MBq/m2	MBq/m2	MBq/m2	MBq/m2	MBq/m2
	Frequency		6 mg/h, increasing to 24 mg/h over 40 mins. 0.9% NaCl infused concurrently		6 mg/h, increasing to 24 mg/h over 40 mins. 0.9% NaCl infused concurrently	6 mg/h, increasing to 24 mg/h over 40 mins. 0.9% NaCl infused concurrently	6 mg/h, increasing to 24 mg/h over 40 mins. 0.9% NaCl infused concurrently	6 mg/h, increasing to 24 mg/h over 40 mins. 0.9% NaCl infused concurrently	6 mg/h, increasing to 24 mg/h over 40 mins. 0.9% NaCl infused concurrently	6 mg/h, increasing to 24 mg/h over 40 mins. 0.9% NaCl infused concurrently	6 mg/h, increasing to 24 mg/h over 40 mins. 0.9% NaCl infused concurrently	6 mg/h, increasing to 24 mg/h over 40 mins. 0.9% NaCl infused concurrently	6 mg/h, increasing to 24 mg/h over 40 mins. 0.9% NaCl infused concurrently	6 mg/h, increasing to 24 mg/h over 40 mins. 0.9% NaCl infused concurrently	6 mg/h, increasing to 24 mg/h over 40 mins. 0.9% NaCl infused concurrently	6 mg/h, increasing to 24 mg/h over 40 mins. 0.9% NaCl infused concurrently	6 mg/h, increasing to 24 mg/h over 40 mins. 0.9% NaCl infused concurrently
	Administrative Method		Slow Intravenous infusion		Slow Intravenous infusion	Slow Intravenous infusion	Slow Intravenous infusion	Slow Intravenous infusion	Slow Intravenous infusion	Slow Intravenous infusion	Slow Intravenous infusion	Slow Intravenous infusion	Slow Intravenous infusion	Slow Intravenous infusion	Slow Intravenous infusion	Slow Intravenous infusion	Slow Intravenous infusion
	Following dose Regimen		Potassium iodide 100mg tds 3 days before then 50mg bd 14 days		Potassium iodide 100mg tds 3 days before then 50mg bd 14 days	Potassium iodide 100mg tds 3 days before then 50mg bd 14 days	Potassium iodide 100mg tds 3 days before then 50mg bd 14 days	Potassium iodide 100mg tds 3 days before then 50mg bd 14 days	Potassium iodide 100mg tds 3 days before then 50mg bd 14 days	Potassium iodide 100mg tds 3 days before then 50mg bd 14 days	Potassium iodide 100mg tds 3 days before then 50mg bd 14 days	Potassium iodide 100mg tds 3 days before then 50mg bd 14 days	Potassium iodide 100mg tds 3 days before then 50mg bd 14 days	Potassium iodide 100mg tds 3 days before then 50mg bd 14 days	Potassium iodide 100mg tds 3 days before then 50mg bd 14 days	Potassium iodide 100mg tds 3 days before then 50mg bd 14 days	Potassium iodide 100mg tds 3 days before then 50mg bd 14 days
	Dose
	Agent Distribution Study		Distribution Study [1]		Distribution Study [2]		6	CITATION
							6.1	Authors	Green AJ, Dewhurst SE, Begent RH, et al
	Agent Component		131-I		131-I		6.2	Date of publication	1990
	Target/NonTarget Tissue		Non-target tissue		Target tissue (tumour)		6.3	Title of article	Accurate quantification of 131I distribution by gamma camera imaging
	Organs of interest		heart, lung, liver, spleen, kidneys		N/A		6.4	Journal / source name	Eur J Nucl Med
	Time points		4, 24, 48, 72 and 96 hs (when possible)		4, 24, 48, 72 and 96 hs (when possible)		6.5	Volume number	16
	Summary of results		Wide interpatient variation. Radioactivity declined from 4 hours in normal tissues.		Wide interpatient variation. Radioactivity increased up to 24 hours in the tumour with retention to 96 hours.		6.6	Pages	361–5
							6.7	Peer review status	Peer-reviewed
							6.8	DOI (or URL)	http://www.ncbi.nlm.nih.gov/pubmed/2351184
							6.9	Pub Med Identifier	2351184
	Target Distribution Study	[?]	Distribution Study (DS)
			Value
	Target/NonTarget Tissue
	Quantity Log
	Concentration Value	[ncit:C41185]	N/A
	Concentration Unit	[ncit:C25709]	N/A
	Distribution Value	[ncit:C70917]	N/A
	Distribution Unit	[ncit:C25709]	N/A
	Volume Value	[ncit:C25335]	N/A
	Volume Unit	[ncit:C25709]	N/A
	Stability Value	[ncit:C54072]	N/A
	Stability Unit	[ncit:C25709]	N/A
	Elimination Half Life	[ncit:C70915]	N/A
	Replacement Rate		N/A
	Comments
	Files/URLs
	Radiation Dosimetry Study						6	CITATION
							6.1	Authors	Stabin MG, Sparks RB, Crowe E.
	Target/NonTarget Tissue		Non-target tissue		Target tissue (tumour)		6.2	Date of publication	2005
	Target organs		adrenals, brain, breasts, gallbladder, LLI wall, small intestine, stomach wall, ULI wall, heart wall, kidneys, liver, lungs, muscle, ovaries, pancreas, red marrow, osteogenic cells, skin, spleen, testes, thymus, thyroid, urinary bladder wall, uterus, total body		N/A		6.3	Title of article	OLINDA/EXM:the second-generation personal computer software for internal dose assessment in nuclear medicine
	Software used		Olinda/XEM		Olinda/XEM		6.4	Journal / source name	J Nucl Med
	Absorbed Radiation Unit		Mgy/MBq		Mgy/MBq		6.5	Volume number	46
							6.6	Pages	1023–7
							6.7	Peer review status	Peer-reviewed
	Comments		Tumour values are not comparable with those for normal tissues because the software does not include contribution to radiation dose from adjacent tissues as it does for normal tissues.				6.8	DOI (or URL)	http://www.ncbi.nlm.nih.gov/pubmed/15937315
	Files/URLs						6.9	Pub Med Identifier	15937315
5.6	Pharmacokinetics study
5.6.1	Agent or agent component		131-I
5.6.2	Dose regimen		Regimen [1]
5.6.3	Study description		Blood (2.5 ml) was taken in EDTA blood tubes. The samples were stored in an approved radioactive storage area until they had decayed to appropriate levels for analysis. Radioactivity was measured using Packard Cobra 11th Series Auto gamma counter. Monoexponential or biexponential decay curves were modeled to the data as appropriate.
5.6.4	Time points		1,3,6 and hs postinfusion; then on day 2,3,6 and when possible 9
5.6.5	Median clearance (50%)		44 hours
	Median clearance (90%)		193.5 hours
	Comments		The median clearances were consistent with the long half-life of the chimeric antibody
	Files/URLs
5.6.5	Information Per Patient		Patient [1]		Patient [2]	Patient [3]	Patient [4]	Patient [5]	Patient [6]	Patient [8]	Patient [9]	Patient [10]	Patient [11]	Patient [12]	Patient [12]	Patient [4]	Patient [5]	Patient [7]	Patient [9]	Patient [13]	Patient [14]	Patient [4]	Patient [7]	Patient [9]	Patient [7]
5.6.5.1	Dose		370		370	740	740	740	740	740	740	1200	1200	1200	1200	1480	1480	1480	1480	1480	1480	2220	2220	2220	2960
5.6.5.2	Type of exponential curve		biexponential		biexponential	monoexponential	biexponential	biexponential	biexponential	biexponential	biexponential	biexponential	monoexponential	biexponential	monoexponential	biexponential	biexponential	biexponential	monoexponential	monoexponential	biexponential	monoexponential	monoexponential	biexponential	monoexponential
5.6.5.3	Exponential curve parameter(s)		0.7		1.9		1.8	6	1.3	3.1		3.1		7.4		4.5	1.9	2.9			2.8			1.9
	Exponential curve parameter(s)		3.6		6.5	2.7	8.5	7.1	1.4	5.5	8.2	5.9	15.5	12.7	9.6	5.8	2.9	7	8	5.5	4.5	3.8	7.9	3.4	4.6
5.6.5.4	Elimination Half-life per exponential curve parameter		6.1		3.2		0.4	10.7	0.05	0.9		0.9		17.2		1.8	16.4	6.3			17			10.3
	Elimination Half-life per exponential curve parameter		98.4		58.3	8	60.4	422.5	46.3	57.2	44.1	86.7	53	113.9	37.5	135.6	122.7	76	43.9	57.8	108.1	123.3	66.1	58.8	58.6
5.6.5.6	Clearance (50%)		73.5
	Clearance (90%)		305.5
	Comments
	Files/URLs
+	Pharmacodynamics Study Data Elements		PD Study [1]
+			Value
	Experiment Design		N/A
	Dose Regimen
	Target/NonTarget Tissue
	Anatomy	[ncit:C12219]
	Effect	[ncit:C38032]
	Cytotoxicity	[ncit:C35500]
	Repair	[ncit:C53605]
	Time point
	Comments
	Files/URLs
	Outcome Study		Outcome Study [Example]		Outcome Study [1]	Outcome Study [1]	Outcome Study [1]
			Value		Value	Value	Value
	Experiment Design
	Dose Regimen
	Response	[ncit:C25755]			Target Tissue
	Common Toxicity Adverse Events Grade	[ncit:C49704]			Non Target Tissue
	Survival Status	[ncit:C28234]			Median survival HL 473 (149-821); 2 patients alive	1 patient only survival 671 days	2 patients survival 59 and 44 days
	Comments				HL: 2 CR; 3 PR, 3 SD, 3 PD; Response = 45%	1 patient only CR	2 patients both PD
	Files/URLs
	Outcome Study per Patient Data Elements		Patient [1]		Patient [2]	Patient [3]	Patient [4]	Patient [5]	Patient [6]	Patient [7]	Patient [8]	Patient [9]	Patient [10]	Patient [11]	Patient [12]	Patient [13]	Patient [14]
			Value		Value	Value	Value	Value	Value	Value	Value	Value	Value	Value	Value	Value	Value
	Experiment Design
	Dose Regimen
	Best response	[ncit:C25755]	Progressive disease		Progressive disease	Stable disease	Complete response	Complete response	Progressive disease	Partial response	Progressive disease	Stable disease	Stable disease	Partial response	Complete response	Progressive disease	Partial response
	Common Toxicity Adverse Events Grade	[ncit:C49704]	Non Target Tissue		Non Target Tissue	Non Target Tissue	Non Target Tissue	Non-target tissue	Non-target tissue	Non-target tissue	Non-target tissue	Non-target tissue	Non-target tissue	Non-target tissue	Non-target tissue	Non-target tissue	Non-target tissue
	Survival Status	[ncit:C28234]	Died 414 days		Died 59 days	Died 473 days	Died 752 days	Died 671 days	Died 407 days	Died 149 days	Died 44 days	Died 408 days	Died 821 days	Died 433 days	Alive at 624 days	Alive at 595 days	Died at 485 days
	Platelet - Highest grade toxicity		G0 (370 MBq/m2		G1 (370 MBq/m2)	Grade 0 (370 MBq/m2) and 0 (740 MBq/m2)	G 1 (740 MBq/m2), G3 (1480 MBq/m2), G4 (2220 MBq/m2)	G2 (740MBq/m2), G4 (1480 MBq/m2)	G0 (740 MBq/2)	G3 (1480 MBq/m2), G4 (2220MBq/m2), G4 (2960 MBq/m2)	G0 (740 MBq/m2)	G0 (740 MBq/m2), G0 (1480MBq/m2), G3 (2220MBq/m2)	G3 (1200 MBq/m2)	G1 (1200 MBq/m2), G4 (1200 MBq/m2)	G3 (1200 MBq/m2), G2 (1200 MBq/m2)	G3 (1480 MBq/m2)	G4 (1480 MBq/m2)
	Neutrophils - Highest grade toxicity		G0 (370 MBq/m2		G0 (370 MBq/m2)	Grade 0 (370 MBq/m2) and 0 (740 MBq/m2)	G0 (740 MBq/m2), G2 (1480 MBq/m2), G2 (2220 MBq/m2)	G2 (740 MBq/m2), G3 (1480 MBq/m2)	G0 (740 MBq/2)	G2 (1480 MBq/m2), G3 (2220 MBq/m2), G4 (2980 MBq/m2)	G0 (740 MBq/m2)	G0 (740 MBq/m2), G0 (1480 MBq/m2), G0 (2220 MBq/m2)	G0 (1200 MBq/m2)	G0 (1200 MBq/m2),G3 (1200 MBq/m2)	G2 (1200 MBq/m2), G3 (1200 MBq/m2)	G4 (1480 MBq/m2)	G4 (1480 MBq/m2)
	Comments
	Files/URLs
						6	CITATION
						6.1	Authors	Cheson BD, Pfistner B, Juweid ME, et al
						6.2	Date of publication	2007
						6.3	Title of article	Revised response criteria for malignant lymphoma
						6.4	Journal / source name	J Clin Oncol
						6.5	Volume number	25
						6.6	Pages	579–86
						6.7	Peer review status
						6.8	DOI (or URL)
						6.9	Pub Med Identifier
	Metadata Generation
	Title	[dc:title]	Clinical model for the CHT-25 phase 1 clinical trial.
	Description	[dc:description]
	Creator	[dc:creator]	May Yong
	Creator	[dc:creator]	Alejandra Gonzalez-Beltran
	Creator	[dc:creator]	Gairin Dancey
	Publisher	[dc:publisher]
	Contributor	[dc:contributor]
	Source	[dc:source]	Citation [1]
	Source	[dc:source]	CHT-25 protocol
	Source	[dc:source]	Discussions between May Yong, Alejandra Gonzalez-Beltran, Gairin Dancey, Richard Begent
	Date	[dc:date]
	Created	[dc:date]
	Issued	[dc:date]
	Modified	[dc:date]
